# Supplementary material for: The genus Indigofera (Leguminosae) in New Caledonia: two new species and a key for the species
Source: PhytoKeys. 2019 Mar 20;119:53–66. doi: 10.3897/phytokeys.119.32221 (PMC6437132; doi:10.3897/phytokeys.119.32221)
Supplement: XML Treatment for Indigofera monieriana [file phytokeys.119.32221-treatment1.xml]

<!DOCTYPE tp:taxon-treatment
  PUBLIC "-//TaxonX//DTD Taxonomic Treatment Publishing DTD v0 20100105//EN" "tax-treatment-NSO.dtd">
<tp:taxon-treatment xmlns:tp="http://www.plazi.org/taxpub"><tp:treatment-meta><kwd-group><label>Taxon classification</label><kwd><named-content xmlns:xlink="http://www.w3.org/1999/xlink" content-type="kingdom">Plantae</named-content></kwd><kwd><named-content xmlns:xlink="http://www.w3.org/1999/xlink" content-type="order">Fabales</named-content></kwd><kwd><named-content xmlns:xlink="http://www.w3.org/1999/xlink" content-type="family">Fabaceae</named-content></kwd></kwd-group><mixed-citation publication-type="journal"><person-group><name><surname>Pignal</surname><given-names>Marc</given-names></name><name><surname>Paganucci de Queiroz</surname><given-names>Luciano</given-names></name></person-group><article-title>The genus <italic><tp:taxon-name><tp:taxon-name-part taxon-name-part-type="genus" reg="Indigofera">Indigofera</tp:taxon-name-part></tp:taxon-name></italic> (<tp:taxon-name><tp:taxon-name-part taxon-name-part-type="family">Leguminosae</tp:taxon-name-part></tp:taxon-name>) in New Caledonia: two new species and a key for the species</article-title><source>PhytoKeys</source><day>20</day><month>3</month><year>2019</year><volume>119</volume><fpage>53</fpage><lpage>66</lpage><pub-id pub-id-type="doi">10.3897/phytokeys.119.32221</pub-id></mixed-citation></tp:treatment-meta><tp:nomenclature><tp:taxon-name>
              <tp:taxon-name-part taxon-name-part-type="genus" reg="Indigofera">Indigofera</tp:taxon-name-part>
              <tp:taxon-name-part taxon-name-part-type="species" reg="monieriana">monieriana</tp:taxon-name-part>
              <object-id xmlns:xlink="http://www.w3.org/1999/xlink" content-type="ipni" xlink:type="simple">urn:lsid:ipni.org:names:77195679-1</object-id>
            </tp:taxon-name><tp:taxon-authority>M.Pignal &amp; L.P.Queiroz</tp:taxon-authority><tp:taxon-status xmlns:xlink="http://www.w3.org/1999/xlink" xlink:type="simple">sp. nov.</tp:taxon-status><xref ref-type="fig" rid="F1">Figs 1</xref><xref ref-type="fig" rid="F4">, 4a</xref><xref ref-type="table" rid="T1">; Table 1</xref></tp:nomenclature><tp:treatment-sec sec-type="material" id="SECID0EXJAE"><title>Type.</title><p>NEW CALEDONIA. Province Sud, Tontouta, <named-content xmlns:xlink="http://www.w3.org/1999/xlink" content-type="dwc:verbatimCoordinates" xlink:type="simple"><named-content content-type="geo-json" specific-use="{&#34;type&#34;:&#34;Point&#34;,&#34;coordinates&#34;:[166.248610,-21.965560]}" id="NCID0EAKAE" xlink:type="simple">21°57.9336'S; 166°14.9166'E</named-content></named-content>, pousse dans l’ombre, à la base des arbustes, fleurs blanches, 15 Apr 2004, fl., fr., <italic>M. Pignal 2245</italic> (holotype, P! [P02288351]; isotypes HUEFS! [243158], K!, <abbrev xmlns:xlink="http://www.w3.org/1999/xlink" content-type="institution" xlink:title="IRD herbarium of New Caledonia in Nouméa" id="ABBRID0EHKAE" xlink:type="simple">NOU</abbrev>!).</p></tp:treatment-sec><tp:treatment-sec sec-type="diagnosis" id="SECID0EMKAE"><title>Diagnosis.</title><p><italic>Ab aliis speciecibus</italic> Indigoferarum <italic>Novae-Caledoniae species nova facile differt fruticoso virgato habitu, foliis cum 7–11 foliolis oppositis, late obovalibus vel orbiculatis apice emarginato, nervatione obsolescenti, margine revoluto, pagina infera cinareo-albida, floribus 8–10 mm longis petalis plerumque albis</italic>.</p><fig id="F1" position="float" orientation="portrait"><label>Figure 1.</label><caption><p><italic><tp:taxon-name><tp:taxon-name-part taxon-name-part-type="genus" reg="Indigofera">Indigofera</tp:taxon-name-part><tp:taxon-name-part taxon-name-part-type="species" reg="monieriana">monieriana</tp:taxon-name-part></tp:taxon-name></italic> sp. nov. <bold>a</bold> Flowering branch <bold>b</bold> Flower before anthesis <bold>c</bold> Calyx (open) <bold>d</bold> Standard petal <bold>e</bold> Wing petal <bold>f</bold> Keel petals <bold>g</bold> Androecium <bold>h</bold> Gynoecium <bold>i</bold> Fruits <bold>j</bold> Seeds. Drawn by Felipe Santos based on <italic>Pignal 2245</italic>.</p></caption><graphic xmlns:xlink="http://www.w3.org/1999/xlink" xlink:href="phytokeys-119-053-g001.jpg" position="float" orientation="portrait" xlink:type="simple" id="oo_275924.jpg"/></fig><table-wrap id="T1" position="float" orientation="portrait"><label>Table 1.</label><caption><p>Comparison between the new species of <italic><tp:taxon-name><tp:taxon-name-part taxon-name-part-type="genus" reg="Indigofera">Indigofera</tp:taxon-name-part></tp:taxon-name></italic> from New Caledonia with the Australian <italic><tp:taxon-name><tp:taxon-name-part taxon-name-part-type="genus" reg="Indigofera">I.</tp:taxon-name-part><tp:taxon-name-part taxon-name-part-type="species" reg="australis">australis</tp:taxon-name-part></tp:taxon-name></italic> and the widespread species <italic><tp:taxon-name><tp:taxon-name-part taxon-name-part-type="genus" reg="Indigofera">I.</tp:taxon-name-part><tp:taxon-name-part taxon-name-part-type="species" reg="zollingeriana">zollingeriana</tp:taxon-name-part></tp:taxon-name></italic>.</p></caption><table id="TID0EYLAG" rules="all"><tbody><tr><th rowspan="1" colspan="1"/><th rowspan="1" colspan="1">
                      <italic><tp:taxon-name>
                          <tp:taxon-name-part taxon-name-part-type="genus" reg="Indigofera">I.</tp:taxon-name-part>
                          <tp:taxon-name-part taxon-name-part-type="species" reg="australis">australis</tp:taxon-name-part>
                        </tp:taxon-name></italic>
                    </th><th rowspan="1" colspan="1">
                      <italic><tp:taxon-name>
                          <tp:taxon-name-part taxon-name-part-type="genus" reg="Indigofera">I.</tp:taxon-name-part>
                          <tp:taxon-name-part taxon-name-part-type="species" reg="dumbeana">dumbeana</tp:taxon-name-part>
                        </tp:taxon-name></italic>
                    </th><th rowspan="1" colspan="1">
                      <italic><tp:taxon-name>
                          <tp:taxon-name-part taxon-name-part-type="genus" reg="Indigofera">I.</tp:taxon-name-part>
                          <tp:taxon-name-part taxon-name-part-type="species" reg="monieriana">monieriana</tp:taxon-name-part>
                        </tp:taxon-name></italic>
                    </th><th rowspan="1" colspan="1">
                      <italic><tp:taxon-name>
                          <tp:taxon-name-part taxon-name-part-type="genus" reg="Indigofera">I.</tp:taxon-name-part>
                          <tp:taxon-name-part taxon-name-part-type="species" reg="zollingeriana">zollingeriana</tp:taxon-name-part>
                        </tp:taxon-name></italic>
                    </th></tr><tr><td rowspan="1" colspan="1">Habit</td><td rowspan="1" colspan="1">Shrub</td><td rowspan="1" colspan="1">Shrub or small tree with plagiotropical branches</td><td rowspan="1" colspan="1">Virgate shrub</td><td rowspan="1" colspan="1">Shrub or small tree</td></tr><tr><td rowspan="1" colspan="1">Stipules</td><td rowspan="1" colspan="1">Stipules linear</td><td rowspan="1" colspan="1">Stipules triangular to falciform</td><td rowspan="1" colspan="1">Stipules narrowly triangular or falciform</td><td rowspan="1" colspan="1">Stipules linear</td></tr><tr><td rowspan="1" colspan="1">Leaf</td><td rowspan="1" colspan="1">Leaf 8–10 cm long, rachis only flat (not furrowed) and not articulate, lacking ferruginous colleters fields, at leaflets attachment. Leaflets 17–25.</td><td rowspan="1" colspan="1">Leaf, 10.5–11.3 cm, rachis strongly furrowed and not articulate, with brown ferruginous colleters fields, at leaflets attachment. Leaflets 15–19.</td><td rowspan="1" colspan="1">Leaf, 3–6 cm long, rachis furrowed and articulate dense colleters fields, dark ferruginous, at leaflets attachment. Leaflets 7(–11).</td><td rowspan="1" colspan="1">Leaf 23–26 cm long. Leaflets 11–23.</td></tr><tr><td rowspan="1" colspan="1">Leaflet</td><td rowspan="1" colspan="1">Petiolule dark brown on dry specimens, same or different color as the rachis; leaflets green below, usually 10–40 mm long, mostly elliptical, apex rounded or obtuse margins thick but not revolute, secondary and sometimes also tertiary venation visible as darker lines at both (but mostly at lower) surfaces, 6–8 pairs of secondary veins.</td><td rowspan="1" colspan="1">Petiolule dark brown on dry specimens, different as the rachis; leaflets discolor, greyish green below, usually 17–32 mm long, obovate, apex slightly emarginate, mucronate, margins not revolute, secondary and sometimes also tertiary venation visible at both surfaces, 6–7 pairs of secondary veins.</td><td rowspan="1" colspan="1">Petiolule light brown on dry specimens, same color as the rachis; leaflets discolor, whitish or greyish green below, usually 4–12 mm long, mostly obovate or orbiculate with apex emarginate margins slightly revolute discolour, the lower surface grayish venation not visible, 2–4 secondary veins often not visible.</td><td rowspan="1" colspan="1">Petiolule dark brown on dry specimens, same color as the rachis; leaflets discolor, greyish green below, usually 35–85 mm long, mostly elliptical-lanceolate with acuminate apex, margins not revolute, c. 10 pairs of secondary veins.</td></tr><tr><td rowspan="1" colspan="1">Flower</td><td rowspan="1" colspan="1">Calyx truncate; petals pink to purple; standard petal reflexed, keel petals oblong to narrowly obovate.</td><td rowspan="1" colspan="1">Calyx 5-lobate, the two upper lobes very short; petals white; standard petal patent, keel petals obovate.</td><td rowspan="1" colspan="1">Calyx 5-lobate, the lower lobe as long as or longer than the tube standard petal straight keel petals narrowly obovate.</td><td rowspan="1" colspan="1">Calyx 5-lobed, the lower lobe much shorter than the tube; petals pink to red; standard petal straight, keel petals oblong with a 90° upcurved apex.</td></tr><tr><td rowspan="1" colspan="1">Pod</td><td rowspan="1" colspan="1">Pod straight; endocarp forming translucent envelopes around the seeds; seeds rectangular and arranged linearly.</td><td rowspan="1" colspan="1">Pod slightly sinuous; endocarp forming translucent envelopes around the seeds; seeds ellipsoid and arranged linearly.</td><td rowspan="1" colspan="1">Pod straight; endocarp forming translucent envelopes around the seeds; seeds rectangular and arranged linearly.</td><td rowspan="1" colspan="1">Pod strongly sinuous; seeds naked, lens-shaped and arranged like a pile of coins.</td></tr></tbody></table></table-wrap></tp:treatment-sec><tp:treatment-sec sec-type="description" id="SECID0EOSAE"><title>Description.</title><p><italic>Virgate shrub</italic> or <italic>subshrub</italic>, 0.5–2.5 m high, with slender and thin stems, young stems flexuous, with short internodes (sometimes up to 3 mm long) at the base, slightly quadrangular becoming terete; indumentum of young branches and leaves of straight, white, adpressed T-shaped hairs. <italic>Stipules</italic> 1–1.5 × 0.4–0.5 mm, narrowly triangular to falciform, pubescent. <italic>Leaves</italic> 3–6 cm long, pinnate, (5–)7–11-foliolate, sometimes 3-foliolate towards the base of the stem; petiole furrowed, 5–12 × c. 0.6 mm; rachis furrowed, quadrangular in cross section, articulated, thick black multicellular hairs (colleters) at the leaflets attachments, segments 3–7 mm long; stipels 0.1–0.5 × c. 0.2 mm, brown, thick, forming the 2 lateral apices of the rachis articles; leaflets opposite, widely obovate to orbicular, dark green above, greyish to whitish pale green below, base rounded to obtuse, apex mostly emarginate, rarely rounded, mucronate, the mucron c. 0.2 mm long, brown, margin entire, slightly revolute, secondary veins 2–5, brochidodromous, invisible adaxially, obscure to invisible abaxially; terminal leaflet 7–17 × 6–12 mm, lateral leaflets (4–)9–12 × 4–6 mm; petiolules 0.6–1.5 mm long, of the same color as the rachis. <italic>Inflorescence</italic> a 5–7 cm long raceme (6–13 cm long in fruiting state); peduncle 10–15 mm long, pubescent; bracts 1.1–8 mm long, triangular, shortly acuminate, pubescent; pedicel 2–3 × 0.2–0.25 mm. <italic>Flower</italic> 8–10 mm long; calyx 2–2.5 mm long, campanulate, asymmetrical, 5-lobed, the vexillary (upper) lobes shorter and deltoid, the carinal (lower) lobe longer and acuminate; petals white, sometimes tinged with pink, never red, standard petal c. 8–9.4 × 4.5–5 mm, elliptical or ovate, apex emarginate, pubescent outside with appressed T-shaped hairs, wing petals c. 7–7.5 × 1.5–2.5 mm, slightly shorter than the keel, narrowly obovate to oblong-linear, apex rounded, keel petals 7–9 × 2–2.5 mm, narrowly obovate, spathulate, apex rounded, valvately connate along the lower margin halfway to the tip; androecium diadelphous (9 stamens fused and the vexillary one free), staminal tube 7.5–9 × c. 2 mm; ovary c. 6-ovulate, c. 5.5 mm long, sessile, glabrous, style c. 3.5 mm long, hook-shaped at apex (hook c. 1.2 mm), stigma capitate. <italic>Pod</italic> 27–38 × c. 3 mm, straight, linear, apex acuminate by 2–4 mm, indehiscent or late dehiscent; valves reddish brown in the living plants, glabrescent or with white appressed T-shaped hairs. <italic>Seeds</italic> 2–4, c. 2.5 × 1.2–1.5 mm, rectangular; testa black.</p></tp:treatment-sec><tp:treatment-sec sec-type="distribution" id="SECID0EETAE"><title>Distribution and habitat.</title><p><italic><tp:taxon-name><tp:taxon-name-part taxon-name-part-type="genus" reg="Indigofera">Indigofera</tp:taxon-name-part><tp:taxon-name-part taxon-name-part-type="species" reg="monieriana">monieriana</tp:taxon-name-part></tp:taxon-name></italic> occurs in shrubby maquis vegetation or low forests on schisto-serpentine soil or ferritic soil. It is found in low altitudes on coastal formations from sea level up to about 700 m. Although it occurs in an open environment, it grows under the shadow of higher bushes (See Fig. <xref ref-type="fig" rid="F2">2</xref>). Coastal formations, especially sclerophyll forests, have greatly reduced (<xref ref-type="bibr" rid="B2">Bouchet et al. 1995</xref>, <xref ref-type="bibr" rid="B13">Jaffré et al. 2002</xref>).</p><fig id="F2" position="float" orientation="portrait"><label>Figure 2.</label><caption><p>Map of the New Caledonia archipelago showing the major vegetation types (from <xref ref-type="bibr" rid="B14">Jaffré et al. 2012</xref>) and the distribution of the new species <italic><tp:taxon-name><tp:taxon-name-part taxon-name-part-type="genus" reg="Indigofera">Indigofera</tp:taxon-name-part><tp:taxon-name-part taxon-name-part-type="species" reg="monieriana">monieriana</tp:taxon-name-part></tp:taxon-name></italic> and <italic><tp:taxon-name><tp:taxon-name-part taxon-name-part-type="genus" reg="Indigofera">I.</tp:taxon-name-part><tp:taxon-name-part taxon-name-part-type="species" reg="dumbeana">dumbeana</tp:taxon-name-part></tp:taxon-name></italic>.</p></caption><graphic xmlns:xlink="http://www.w3.org/1999/xlink" xlink:href="phytokeys-119-053-g002.jpg" position="float" orientation="portrait" xlink:type="simple" id="oo_275925.jpg"/></fig></tp:treatment-sec><tp:treatment-sec sec-type="phenology" id="SECID0EIVAE"><title>Phenology.</title><p>Flowering from January to March, fruiting from May to November.</p></tp:treatment-sec><tp:treatment-sec sec-type="etymology" id="SECID0ENVAE"><title>Etymology.</title><p>This species is dedicated to Louis-Guillaume Lemonnier (1717–1799), “<italic>associé de l’Institut, ci-devant membre de l’Académie des sciences, conseiller d’État honoraire, et premier médecin du Roi</italic>” (<xref ref-type="bibr" rid="B3">Cuvier 1861</xref>) [Associate of the French Institute, former member of the Academy of Sciences, Honorary State Councilor, and First Physician of the King] who herborised with C. Linnæus, J.-J. Rousseau, Antoine and Bernard de Jussieu. We adopt the spelling “Monier” used by J.-B. Fusée Aublet in his herbarium kept at the Paris Museum and known as “Jean-Jacques Rousseau herbarium” (P-JJR), from the name of its most famous owner.</p></tp:treatment-sec><tp:treatment-sec sec-type="conservation status" id="SECID0EZVAE"><title>Conservation status.</title><p><italic><tp:taxon-name><tp:taxon-name-part taxon-name-part-type="genus" reg="Indigofera">Indigofera</tp:taxon-name-part><tp:taxon-name-part taxon-name-part-type="species" reg="monieriana">monieriana</tp:taxon-name-part></tp:taxon-name></italic> was provisionally assessed as vulnerable based on <xref ref-type="bibr" rid="B21">IUCN (2017)</xref> criterium B as it presents a restricted <abbrev xmlns:xlink="http://www.w3.org/1999/xlink" xlink:title="extent of occurrence" id="ABBRID0EOWAE" xlink:type="simple">EOO</abbrev> (7070 km<sup>2</sup>) and <abbrev xmlns:xlink="http://www.w3.org/1999/xlink" xlink:title="area of occupancy" id="ABBRID0EUWAE" xlink:type="simple">AOO</abbrev> (32 km<sup>2</sup>), and its estimated range covers about half of New Caledonia’s main island.</p></tp:treatment-sec><tp:treatment-sec sec-type="discussion" id="SECID0E1WAE"><title>Discussion.</title><p><xref ref-type="bibr" rid="B9">Guillaumin (1936)</xref> noted that several virgate specimens from New Caledonia could not be reported to the typical <italic><tp:taxon-name><tp:taxon-name-part taxon-name-part-type="genus" reg="Indigofera">Indigofera</tp:taxon-name-part><tp:taxon-name-part taxon-name-part-type="species" reg="australis">australis</tp:taxon-name-part></tp:taxon-name></italic> and he preferred to determine them as <tp:taxon-name><tp:taxon-name-part taxon-name-part-type="genus" reg="Indigofera">I.</tp:taxon-name-part><tp:taxon-name-part taxon-name-part-type="species" reg="australis">australis</tp:taxon-name-part><tp:taxon-name-part taxon-name-part-type="infraspecific-rank">var.</tp:taxon-name-part><tp:taxon-name-part taxon-name-part-type="variety" reg="gracilis">gracilis</tp:taxon-name-part></tp:taxon-name> DC. However, a careful examination of the type collection of this variety (<italic>Sieber Fl. Novae. Holl. 380</italic>, G, K, P) shows that the New Caledonian material is clearly distinguished from <italic><tp:taxon-name><tp:taxon-name-part taxon-name-part-type="genus" reg="Indigofera">I.</tp:taxon-name-part><tp:taxon-name-part taxon-name-part-type="species" reg="australis">australis</tp:taxon-name-part></tp:taxon-name></italic> by the less numerous leaflets (5–9 vs. 17–25 in <italic><tp:taxon-name><tp:taxon-name-part taxon-name-part-type="genus" reg="Indigofera">I.</tp:taxon-name-part><tp:taxon-name-part taxon-name-part-type="species" reg="australis">australis</tp:taxon-name-part></tp:taxon-name></italic>), mostly obovate with an emarginate apex, lower surface whitish or greyish green and inconspicuous venation (vs. leaflets mostly elliptical with acute to rounded apex, green lower surface and raised venation; see Table <xref ref-type="table" rid="T1">1</xref> for further distinctive characters). Besides, <italic><tp:taxon-name><tp:taxon-name-part taxon-name-part-type="genus" reg="Indigofera">I.</tp:taxon-name-part><tp:taxon-name-part taxon-name-part-type="species" reg="australis">australis</tp:taxon-name-part></tp:taxon-name></italic> is restricted to Australia and, although presenting a broad morphological variation (<xref ref-type="bibr" rid="B23">Wilson and Rowe 2010</xref>), its diagnostic features do not overlap with <italic><tp:taxon-name><tp:taxon-name-part taxon-name-part-type="genus" reg="Indigofera">I.</tp:taxon-name-part><tp:taxon-name-part taxon-name-part-type="species" reg="monieriana">monieriana</tp:taxon-name-part></tp:taxon-name></italic>. The new taxon is also remarkable for its articulate leaf rachis and its dark ferruginous colleters (multicellular thick secretory hairs) at the insertion of petiolules on the rachis.</p></tp:treatment-sec><tp:treatment-sec sec-type="Paratypes" id="SECID0EWZAE"><title>Paratypes.</title><p><bold>NEW CALEDONIA. Province Nord</bold>: Arbrisseau de 2–3 m de hauteur, NaKéti [=Nakety], sur les collines schisto-serpentineuses, [<named-content xmlns:xlink="http://www.w3.org/1999/xlink" content-type="dwc:verbatimCoordinates" xlink:type="simple"><named-content content-type="geo-json" specific-use="{&#34;type&#34;:&#34;Point&#34;,&#34;coordinates&#34;:[166.042200,-21.546900]}" id="NCID0EB1AE" xlink:type="simple">21°32.814'S; 166°2.532'E</named-content></named-content>], Oct 1869, fr., <italic>B. Balansa 2471</italic> (P [P03615799, P03615800]); Mont Poumé [=Poum], [<named-content xmlns:xlink="http://www.w3.org/1999/xlink" content-type="dwc:verbatimCoordinates" xlink:type="simple"><named-content content-type="geo-json" specific-use="{&#34;type&#34;:&#34;Point&#34;,&#34;coordinates&#34;:[164.026400,-20.254700]}" id="NCID0EL1AE" xlink:type="simple">20°15.282'S, 164°1.584'E</named-content></named-content>], May 1871, fr., <italic>B. Balansa 3332</italic> (P [P03615852, P03615853]; Village de Voh, [<named-content xmlns:xlink="http://www.w3.org/1999/xlink" content-type="dwc:verbatimCoordinates" xlink:type="simple"><named-content content-type="geo-json" specific-use="{&#34;type&#34;:&#34;Point&#34;,&#34;coordinates&#34;:[164.656468,-20.984250]}" id="NCID0EV1AE" xlink:type="simple">20°59.055'S, 164°39.3881'E</named-content></named-content>], 25 Jul 2015, fr., <italic>D. Fleurot 53</italic> (P [P00993550]); Kaala-Gomen, Taom, au-dessus de l’ancienne carrière, Mt. Homédéboa, 720 m, maquis arbustif, sol ferrallitique ferritique sur pente forte érodée, [<named-content xmlns:xlink="http://www.w3.org/1999/xlink" content-type="dwc:verbatimCoordinates" xlink:type="simple"><named-content content-type="geo-json" specific-use="{&#34;type&#34;:&#34;Point&#34;,&#34;coordinates&#34;:[164.566700,-20.783300]}" id="NCID0E61AE" xlink:type="simple">20°46.998'S, 164°34.002'E</named-content></named-content>], 16 Jan 2007, fl., <italic>R. Barrière &amp; F. Rigault 71</italic> (<abbrev xmlns:xlink="http://www.w3.org/1999/xlink" content-type="institution" xlink:title="IRD herbarium of New Caledonia in Nouméa" id="ABBRID0EG2AE" xlink:type="simple">NOU</abbrev> [NOU016084]); Village de Voh, Tribu de Gatope, presqu’île de Gatope, forêt de 2 à 4 m de hauteur à <italic>Terminalia</italic> et <italic><tp:taxon-name><tp:taxon-name-part taxon-name-part-type="genus" reg="Homalium">Homalium</tp:taxon-name-part></tp:taxon-name></italic>, [<named-content xmlns:xlink="http://www.w3.org/1999/xlink" content-type="dwc:verbatimCoordinates" xlink:type="simple"><named-content content-type="geo-json" specific-use="{&#34;type&#34;:&#34;Point&#34;,&#34;coordinates&#34;:[164.672800,-20.985800]}" id="NCID0EX2AE" xlink:type="simple">20°59.148'S, 164°40.368'E</named-content></named-content>], 17 Nov 2004, fr., <italic>J.-N. Labat et al. 3511</italic> (P [P00454773]; Voh, Vavoutou, forêt sèche, 10 m, [<named-content xmlns:xlink="http://www.w3.org/1999/xlink" content-type="dwc:verbatimCoordinates" xlink:type="simple"><named-content content-type="geo-json" specific-use="{&#34;type&#34;:&#34;Point&#34;,&#34;coordinates&#34;:[164.688050,-21.007500]}" id="NCID0EB3AE" xlink:type="simple">21°0.45'S, 164°41.283'E</named-content></named-content>], 18 Nov 2009, fr., <italic>J.-N. Labat et al. 4050</italic> (P [P00749569]; Voh, Gatope, presqu’île de Gatope, maquis minier. Serpentine. Strate inférieure, [<named-content xmlns:xlink="http://www.w3.org/1999/xlink" content-type="dwc:verbatimCoordinates" xlink:type="simple"><named-content content-type="geo-json" specific-use="{&#34;type&#34;:&#34;Point&#34;,&#34;coordinates&#34;:[164.668883,-20.994717]}" id="NCID0EL3AE" xlink:type="simple">20°59.683'S, 164°40.133'E</named-content></named-content>], 20 Nov 2009, fr., <italic>J.-N. Labat et al.</italic> 4082 (<abbrev xmlns:xlink="http://www.w3.org/1999/xlink" content-type="institution" xlink:title="IRD herbarium of New Caledonia in Nouméa" id="ABBRID0ES3AE" xlink:type="simple">NOU</abbrev>, P [P00749614]; Au-dessus de Gomen, Mt. Kaala, 500–700 m, maquis sur pente raide serpentineuse, [<named-content xmlns:xlink="http://www.w3.org/1999/xlink" content-type="dwc:verbatimCoordinates" xlink:type="simple"><named-content content-type="geo-json" specific-use="{&#34;type&#34;:&#34;Point&#34;,&#34;coordinates&#34;:[164.390800,-20.642500]}" id="NCID0E13AE" xlink:type="simple">20°38.55'S, 164°23.448'E</named-content></named-content>], 18 Mar 1966, fl., <italic>H.S. MacKee 14586</italic> (<abbrev xmlns:xlink="http://www.w3.org/1999/xlink" content-type="institution" xlink:title="IRD herbarium of New Caledonia in Nouméa" id="ABBRID0EB4AE" xlink:type="simple">NOU</abbrev> [NOU070814], P [P03615845, P03615846, P03615847]; Pente S Mt. Kaala, [<named-content xmlns:xlink="http://www.w3.org/1999/xlink" content-type="dwc:verbatimCoordinates" xlink:type="simple"><named-content content-type="geo-json" specific-use="{&#34;type&#34;:&#34;Point&#34;,&#34;coordinates&#34;:[164.390800,-20.642500]}" id="NCID0EJ4AE" xlink:type="simple">20°38.55'S, 164°23.448'E</named-content></named-content>], 27 Mar 1980, fl. <italic>H.S. MacKee 37971</italic> (<abbrev xmlns:xlink="http://www.w3.org/1999/xlink" content-type="institution" xlink:title="IRD herbarium of New Caledonia in Nouméa" id="ABBRID0EQ4AE" xlink:type="simple">NOU</abbrev> [NOU070811], P [P03055971]); suffrutex 0,5 met, Montagne de Gomouen, Gatope, [<named-content xmlns:xlink="http://www.w3.org/1999/xlink" content-type="dwc:verbatimCoordinates" xlink:type="simple"><named-content content-type="geo-json" specific-use="{&#34;type&#34;:&#34;Point&#34;,&#34;coordinates&#34;:[164.663100,-20.966900]}" id="NCID0EY4AE" xlink:type="simple">20°58.014'S, 164°39.786'E</named-content></named-content>],1867, fl, fr., <italic>E. Vieillard 2535</italic> (P [P00888525 to P00888532]); <bold>Province Sud</bold>:Collines ferrugineuses situées à l’embouchure du Dotio [=Dothio], [<named-content xmlns:xlink="http://www.w3.org/1999/xlink" content-type="dwc:verbatimCoordinates" xlink:type="simple"><named-content content-type="geo-json" specific-use="{&#34;type&#34;:&#34;Point&#34;,&#34;coordinates&#34;:[166.211400,-21.614700]}" id="NCID0EE5AE" xlink:type="simple">21°36.882'S, 166°12.684'E</named-content></named-content>], 1 Nov 1870, fr, <italic>B. Balansa 3003</italic> (P [P03615854, P03615855], MO); Tontouta: col de Mo, 400 m [c. <named-content xmlns:xlink="http://www.w3.org/1999/xlink" content-type="dwc:verbatimCoordinates" xlink:type="simple"><named-content content-type="geo-json" specific-use="{&#34;type&#34;:&#34;Point&#34;,&#34;coordinates&#34;:[166.183333,-21.966667]}" id="NCID0EO5AE" xlink:type="simple">21°58'S, 166°11'E</named-content></named-content>], 27 Jan. 1969, fr, <italic>H.S. MacKee 20168</italic> (P [P00888523]); Tontouta [c. <named-content xmlns:xlink="http://www.w3.org/1999/xlink" content-type="dwc:verbatimCoordinates" xlink:type="simple"><named-content content-type="geo-json" specific-use="{&#34;type&#34;:&#34;Point&#34;,&#34;coordinates&#34;:[166.183333,-21.966667]}" id="NCID0EY5AE" xlink:type="simple">21°58'S, 166°11'E</named-content></named-content>], 25 Dec. 1971, fr, <italic>H.S. MacKee 24758</italic> (P [P03615805]); Basse Tontouta (rive gauche) [c. <named-content xmlns:xlink="http://www.w3.org/1999/xlink" content-type="dwc:verbatimCoordinates" xlink:type="simple"><named-content content-type="geo-json" specific-use="{&#34;type&#34;:&#34;Point&#34;,&#34;coordinates&#34;:[166.183333,-21.966667]}" id="NCID0EC6AE" xlink:type="simple">21°58'S, 166°11'E</named-content></named-content>], 14 Jan. 1982, fl., <italic>H.S. MacKee 40197</italic> (P [P03615806]) .</p></tp:treatment-sec><tp:treatment-sec><!--Section generated to contain objects referenced in tp:taxon-treatment.--><fig id="F4" position="float" orientation="portrait"><label>Figure 4.</label><caption><p>Leaflets comparison of the two new New Caledonian species of <italic><tp:taxon-name><tp:taxon-name-part taxon-name-part-type="genus" reg="Indigofera">Indigofera</tp:taxon-name-part></tp:taxon-name></italic> in and their most related species. <bold>a</bold><italic><tp:taxon-name><tp:taxon-name-part taxon-name-part-type="genus" reg="Indigofera">Indigofera</tp:taxon-name-part><tp:taxon-name-part taxon-name-part-type="species" reg="monieriana">monieriana</tp:taxon-name-part></tp:taxon-name></italic> (<italic>M. Pignal 2245</italic>) <bold>b</bold><italic><tp:taxon-name><tp:taxon-name-part taxon-name-part-type="genus" reg="Indigofera">I.</tp:taxon-name-part><tp:taxon-name-part taxon-name-part-type="species" reg="dumbeana">dumbeana</tp:taxon-name-part></tp:taxon-name></italic> (<italic>B. Balansa 2807</italic>) <bold>c</bold><italic><tp:taxon-name><tp:taxon-name-part taxon-name-part-type="genus" reg="Indigofera">I.</tp:taxon-name-part><tp:taxon-name-part taxon-name-part-type="species" reg="zollingeriana">zollingeriana</tp:taxon-name-part></tp:taxon-name></italic> (<italic>B. Balansa 1222</italic>) <bold>d</bold><italic><tp:taxon-name><tp:taxon-name-part taxon-name-part-type="genus" reg="Indigofera">I.</tp:taxon-name-part><tp:taxon-name-part taxon-name-part-type="species" reg="australis">australis</tp:taxon-name-part></tp:taxon-name></italic> (<italic>C. Walter s.n.</italic>). Left: adaxial surface, right: abaxial surface. Scale bar: 1 cm.</p></caption><graphic xmlns:xlink="http://www.w3.org/1999/xlink" xlink:href="phytokeys-119-053-g004.jpg" position="float" orientation="portrait" xlink:type="simple" id="oo_275927.jpg"/></fig></tp:treatment-sec><ref-list><ref id="B14"><mixed-citation xmlns:xlink="http://www.w3.org/1999/xlink" xlink:type="simple"><person-group><name name-style="western"><surname>Jaffré</surname><given-names>T</given-names></name><name name-style="western"><surname>Rigault</surname><given-names>F</given-names></name><name name-style="western"><surname>Munzinger</surname><given-names>J</given-names></name></person-group> (<year>2012</year>) <article-title>La végétation.</article-title> In: <person-group><name name-style="western"><surname>Bonvallot</surname><given-names>J</given-names></name><name name-style="western"><surname>Gay</surname><given-names>J-C</given-names></name><name name-style="western"><surname>Habert</surname><given-names>É</given-names></name></person-group> (<role>Eds</role>) <issue-title>Atlas de la Nouvelle-Calédonie.</issue-title><source>IRD-Congrès de la Nouvelle-Calédonie, Marseille-Nouméa</source>, <fpage>77</fpage>–<lpage>80</lpage>. <ext-link xlink:type="simple" ext-link-type="uri" xlink:href="http://www.cartographie.ird.fr/images/nvCl/atl/pages/atlNCl.pdf">http://www.cartographie.ird.fr/images/nvCl/atl/pages/atlNCl.pdf</ext-link></mixed-citation></ref><ref id="B2"><mixed-citation xmlns:xlink="http://www.w3.org/1999/xlink" xlink:type="simple"><person-group><name name-style="western"><surname>Bouchet</surname><given-names>P</given-names></name><name name-style="western"><surname>Jaffré</surname><given-names>T</given-names></name><name name-style="western"><surname>Veillon</surname><given-names>JM</given-names></name></person-group> (<year>1995</year>) <article-title>Plant extinction in New Caledonia: Protection of sclerophyll forests urgently needed.</article-title><source>Biodiversity and Conservation</source><volume>4</volume>(<issue>4</issue>): <fpage>415</fpage>–<lpage>428</lpage>. <ext-link xlink:type="simple" ext-link-type="doi" xlink:href="10.1007/BF00058425">https://doi.org/10.1007/BF00058425</ext-link></mixed-citation></ref><ref id="B13"><mixed-citation xmlns:xlink="http://www.w3.org/1999/xlink" xlink:type="simple"><person-group><name name-style="western"><surname>Jaffré</surname><given-names>T</given-names></name><name name-style="western"><surname>Dagostini</surname><given-names>G</given-names></name><name name-style="western"><surname>Rigault</surname><given-names>F</given-names></name><name name-style="western"><surname>Fambart</surname><given-names>J</given-names></name><name name-style="western"><surname>Coic</surname><given-names>N</given-names></name><name name-style="western"><surname>Nigote</surname><given-names>W</given-names></name><name name-style="western"><surname>Le Borgne</surname><given-names>T</given-names></name><name name-style="western"><surname>Ferray</surname><given-names>F</given-names></name></person-group> (<year>2002</year>) Identification, typologie et cartographie des groupements végétaux de basse altitude du Grand Sud Calédonien et de la vallée de la Tontouta. In Rapport de convention. IRD, Nouméa. <ext-link xlink:type="simple" ext-link-type="uri" xlink:href="http://horizon.documentation.ird.fr/exl-doc/pleins_textes/divers14-07/010032929.pdf">http://horizon.documentation.ird.fr/exl-doc/pleins_textes/divers14-07/010032929.pdf</ext-link></mixed-citation></ref><ref id="B3"><mixed-citation xmlns:xlink="http://www.w3.org/1999/xlink" xlink:type="simple"><person-group><name name-style="western"><surname>Cuvier</surname><given-names>G</given-names></name></person-group> (<year>1861</year>) <article-title>Recueil des éloges historiques. Paris: Firmin Didot Frères (nouv. éd.</article-title><source>)</source><volume>1</volume>: <fpage>37</fpage>–<lpage>54</lpage>. <ext-link xlink:type="simple" ext-link-type="uri" xlink:href="https://fr.wikisource.org/wiki/%C3%89loge_historique_de_Lemmonier">https://fr.wikisource.org/wiki/%C3%89loge_historique_de_Lemmonier</ext-link></mixed-citation></ref><ref id="B21"><mixed-citation xmlns:xlink="http://www.w3.org/1999/xlink" xlink:type="simple"><institution xlink:type="simple">IUCN</institution> [Petitions Subcommittee] (<year>2017</year>) Guidelines for Using the IUCN Red List Categories and Criteria. Version 13. Prepared by the Standards and Petitions Subcommittee. <ext-link xlink:type="simple" ext-link-type="uri" xlink:href="http://www.iucnredlist.org/documents/RedListGuidelines.pdf">http://www.iucnredlist.org/documents/RedListGuidelines.pdf</ext-link></mixed-citation></ref><ref id="B9"><mixed-citation xmlns:xlink="http://www.w3.org/1999/xlink" xlink:type="simple"><person-group><name name-style="western"><surname>Guillaumin</surname><given-names>A</given-names></name></person-group> (<year>1936</year>) <article-title>Matériaux pour la flore de la Nouvelle-Calédonie. XL.Révision des Légumineuses.</article-title><source>Bulletin de la Société Botanique de France</source><volume>83</volume>(<issue>4–5</issue>): <fpage>294</fpage>–<lpage>315</lpage>. <ext-link xlink:type="simple" ext-link-type="doi" xlink:href="10.1080/00378941.1936.10836355">https://doi.org/10.1080/00378941.1936.10836355</ext-link></mixed-citation></ref><ref id="B23"><mixed-citation xmlns:xlink="http://www.w3.org/1999/xlink" xlink:type="simple"><person-group><name name-style="western"><surname>Wilson</surname><given-names>PG</given-names></name><name name-style="western"><surname>Rowe</surname><given-names>R</given-names></name></person-group> (<year>2010</year>) <article-title>New taxa and typifications in <italic><tp:taxon-name><tp:taxon-name-part taxon-name-part-type="genus">Indigofera</tp:taxon-name-part></tp:taxon-name></italic> (<tp:taxon-name><tp:taxon-name-part taxon-name-part-type="family">Fabaceae</tp:taxon-name-part></tp:taxon-name>) for South Australia.</article-title><source>Journal of the Adelaide Botanic Gardens</source><volume>24</volume>: <fpage>67</fpage>–<lpage>73</lpage>. <ext-link xlink:type="simple" ext-link-type="uri" xlink:href="https://www.jstor.org/stable/23874288">https://www.jstor.org/stable/23874288</ext-link></mixed-citation></ref></ref-list></tp:taxon-treatment>
