# Supplementary material for: The genus Indigofera (Leguminosae) in New Caledonia: two new species and a key for the species
Source: PhytoKeys. 2019 Mar 20;119:53–66. doi: 10.3897/phytokeys.119.32221 (PMC6437132; doi:10.3897/phytokeys.119.32221)
Supplement: XML Treatment for Indigofera dumbeana [file phytokeys.119.32221-treatment2.xml]

<!DOCTYPE tp:taxon-treatment
  PUBLIC "-//TaxonX//DTD Taxonomic Treatment Publishing DTD v0 20100105//EN" "tax-treatment-NSO.dtd">
<tp:taxon-treatment xmlns:tp="http://www.plazi.org/taxpub"><tp:treatment-meta><kwd-group><label>Taxon classification</label><kwd><named-content xmlns:xlink="http://www.w3.org/1999/xlink" content-type="kingdom">Plantae</named-content></kwd><kwd><named-content xmlns:xlink="http://www.w3.org/1999/xlink" content-type="order">Fabales</named-content></kwd><kwd><named-content xmlns:xlink="http://www.w3.org/1999/xlink" content-type="family">Fabaceae</named-content></kwd></kwd-group><mixed-citation publication-type="journal"><person-group><name><surname>Pignal</surname><given-names>Marc</given-names></name><name><surname>Paganucci de Queiroz</surname><given-names>Luciano</given-names></name></person-group><article-title>The genus <italic><tp:taxon-name><tp:taxon-name-part taxon-name-part-type="genus" reg="Indigofera">Indigofera</tp:taxon-name-part></tp:taxon-name></italic> (<tp:taxon-name><tp:taxon-name-part taxon-name-part-type="family">Leguminosae</tp:taxon-name-part></tp:taxon-name>) in New Caledonia: two new species and a key for the species</article-title><source>PhytoKeys</source><day>20</day><month>3</month><year>2019</year><volume>119</volume><fpage>53</fpage><lpage>66</lpage><pub-id pub-id-type="doi">10.3897/phytokeys.119.32221</pub-id></mixed-citation></tp:treatment-meta><tp:nomenclature><tp:taxon-name>
              <tp:taxon-name-part taxon-name-part-type="genus" reg="Indigofera">Indigofera</tp:taxon-name-part>
              <tp:taxon-name-part taxon-name-part-type="species" reg="dumbeana">dumbeana</tp:taxon-name-part>
              <object-id xmlns:xlink="http://www.w3.org/1999/xlink" content-type="ipni" xlink:type="simple">urn:lsid:ipni.org:names:77195680-1</object-id>
            </tp:taxon-name><tp:taxon-authority>M.Pignal &amp; L.P.Queiroz</tp:taxon-authority><tp:taxon-status xmlns:xlink="http://www.w3.org/1999/xlink" xlink:type="simple">sp. nov.</tp:taxon-status><xref ref-type="fig" rid="F2">Figs 2</xref><xref ref-type="fig" rid="F3">, 3</xref><xref ref-type="fig" rid="F4">, 4b</xref><xref ref-type="table" rid="T1">; Table 1</xref></tp:nomenclature><tp:treatment-sec sec-type="material" id="SECID0EDBAG"><title>Type.</title><p>NEW CALEDONIA. Province Nord, Bois des collines schisteuses près de l’embouchure de la Dumbéa, [<named-content xmlns:xlink="http://www.w3.org/1999/xlink" content-type="dwc:verbatimCoordinates" xlink:type="simple"><named-content content-type="geo-json" specific-use="{&#34;type&#34;:&#34;Point&#34;,&#34;coordinates&#34;:[166.440560,-22.162780]}" id="NCID0EMBAG" xlink:type="simple">22°9.7668'S, 166°26.4336'E</named-content></named-content>], May 1870, bt, fl, <italic>B. Balansa 2807</italic> (holotype: P! [P03615849], isotype, P! [P03615850]).</p></tp:treatment-sec><tp:treatment-sec sec-type="diagnosis" id="SECID0ETBAG"><title>Diagnosis.</title><p>Indigoferae zollingerianae <italic>Miq. similis, floribus parvis (c. 4.5‒6.5 mm longis) foliisque cum aliquot foliolis (11‒23), sed brevioribus 10.5–11.3 cm longis foliis cum valde canaliculata rachidi, brevioribus plerumque 17–32 mm longis, ovatis vel obovatis (vs. elliptico-lanceolata) apice obtuso vel leviter emarginato, secundorum nervorum 6–7 paribus, (vs. 9–10 secundorum nervorum paria), fructu tantum 5–6 seminibus contiguis, ellipsoideisque, versus 23–26 cm longa folia leviter vel haud canalicalata rachidi, 35–85 mm longa elliptica vel lanceolata foliola acuminato apice, 9–10 secundorum nervorum paria atque circa 16 nuda in cumulo disposita semina), praecipue differt</italic>.</p><fig id="F3" position="float" orientation="portrait"><label>Figure 3.</label><caption><p><italic><tp:taxon-name><tp:taxon-name-part taxon-name-part-type="genus" reg="Indigofera">Indigofera</tp:taxon-name-part><tp:taxon-name-part taxon-name-part-type="species" reg="dumbeana">dumbeana</tp:taxon-name-part></tp:taxon-name></italic> sp. nov. <bold>a</bold> Flowering branch <bold>b</bold> Calyx (open) <bold>c</bold> Standard petal <bold>d</bold> Wing petal <bold>e</bold> Keel petals <bold>f</bold> Gynoecium <bold>g</bold> Fruit <bold>h</bold> Seeds <bold>a–f</bold> after <italic>Balansa 2807</italic><bold>g–h</bold> after <italic>Nothis 440.</italic> Drawn by Felipe Santos.</p></caption><graphic xmlns:xlink="http://www.w3.org/1999/xlink" xlink:href="phytokeys-119-053-g003.jpg" position="float" orientation="portrait" xlink:type="simple" id="oo_275926.jpg"/></fig></tp:treatment-sec><tp:treatment-sec sec-type="description" id="SECID0ELDAG"><title>Description.</title><p><italic>Small tree or shrub</italic> 3‒5 m high, branches mostly plagiotropic and horizontal (<italic>Veillon 7138</italic>, P), young stems flexuous, quadrangular or terete, internodes 10‒15 mm long (but c. 5 mm long for the flexuous parts); indumentum of young branches and leaves of straight, white, adpressed T-shaped hairs. <italic>Stipules</italic> 1‒1.5 × c. 0.2 mm, narrowly triangular to falciform, pubescent. <italic>Leaves</italic> 10.5‒11.3 cm long, pinnate, 15‒19-foliolate; petiole 10‒15 mm long, furrowed, sparsely pubescent; rachis yellowish to light brown, strongly furrowed, non articulated and with thin appressed hairs, thick brown multicellular hairs (colleters) at the leaflets attachments, segments at the leaflets attachments 10‒14 mm long; stipels 0.2‒0.3 mm long, setiform, early caducous, mostly absent; leaflets opposite, secondary veins visible on both sides of the lamina, upper and lower surfaces with dense, white hairs; terminal leaflet 27‒34 × 15‒19 mm, ovate to obovate, apex rounded to slightly emarginate, mucronate, base acute, secondary veins 7‒12 pairs, lateral leaflets 20‒17 × 12‒14 mm, obovate, apex slightly emarginate, mucronate, secondary veins 6‒7 pairs, petiolules 1.2‒2 × 0.4‒1.5 mm, dark brown on dry specimens, not furrowed. <italic>Inflorescence</italic> a c. 50 mm long raceme, with more than 40 flowers; peduncle pubescent, quadrangular, c. 10 mm long; pedicel c. 1.5 × 0.2 mm. <italic>Flower</italic> c. 6.5 mm long; calyx c. 1.5 mm long, campanulate, asymmetrical, 5-lobed, the vexillary (upper) lobes shorter and shallow deltoid, the carinal (lower) lobe longer and acuminate; petals white; standard petal c. 5–6 × 4.5 mm wide, obovate, apex slightly emarginate, pubescent outside with apressed T-shaped hairs; wing petals c. 4 × 1.5 mm, slightly shorter than the keel, narrowly obovate to oblong-linear, apex rounded; keel petals 5–5.5 × 2 mm, obovate, apex rounded, valvately connate along the lower margin halfway to the tip; androecium diadelphous (9 stamens fused and the vexillary one free), staminal tube c. 6 × 1.5 mm; ovary c. 5-ovulate, c. 5 mm long, sessile, glabrous, style c. 2.5 mm long, hook-shaped at apex, stigma capitate. <italic>Pod</italic> c. 38 × 3 mm, straight, linear, apex acuminate, indehiscent; valves brown, pubescent with appressed white T-shaped hairs. <italic>Seeds</italic> 5–7, c. 3.5 × 5 mm, ellipsoid; testa black.</p></tp:treatment-sec><tp:treatment-sec sec-type="distribution" id="SECID0EBEAG"><title>Distribution and habitat.</title><p><italic><tp:taxon-name><tp:taxon-name-part taxon-name-part-type="genus" reg="Indigofera">Indigofera</tp:taxon-name-part><tp:taxon-name-part taxon-name-part-type="species" reg="dumbeana">dumbeana</tp:taxon-name-part></tp:taxon-name></italic> grows in lowland forests, mostly in wood edges areas (fide <italic>Veillon 7138</italic>, P and <italic>Veillon 7482</italic>, P).</p></tp:treatment-sec><tp:treatment-sec sec-type="phenology" id="SECID0EWEAG"><title>Phenology.</title><p>Flowering in March and April, fruiting in May to November.</p></tp:treatment-sec><tp:treatment-sec sec-type="etymology" id="SECID0E2EAG"><title>Etymology.</title><p>The specific epithet refers to the Dumbéa River in the mouth of which B. Balansa collected the type material.</p></tp:treatment-sec><tp:treatment-sec sec-type="conservation status" id="SECID0EAFAG"><title>Conservation status.</title><p>We assessed <italic><tp:taxon-name><tp:taxon-name-part taxon-name-part-type="genus" reg="Indigofera">I.</tp:taxon-name-part><tp:taxon-name-part taxon-name-part-type="species" reg="dumbeana">dumbeana</tp:taxon-name-part></tp:taxon-name></italic> as endangered both because it presents small <abbrev xmlns:xlink="http://www.w3.org/1999/xlink" xlink:title="extent of occurrence" id="ABBRID0ERFAG" xlink:type="simple">EOO</abbrev> (2358 km<sup>2</sup>) and <abbrev xmlns:xlink="http://www.w3.org/1999/xlink" xlink:title="area of occupancy" id="ABBRID0EXFAG" xlink:type="simple">AOO</abbrev> (20 km<sup>2</sup>), and it is located rather in sclerophyllous forests that are perhaps the most endangered formations in New Caledonia, especially at low elevation (<xref ref-type="bibr" rid="B2">Bouchet et al. 1995</xref>). Additionally, this species is known by few and rather old collections which could indicate its rarity in the island.</p></tp:treatment-sec><tp:treatment-sec sec-type="discussion" id="SECID0EBGAG"><title>Discussion.</title><p>We agree with B. Schrire who annotated in 2004 the P00379654 specimen (<italic>M. Debray 2296)</italic> as a new species allied to <italic><tp:taxon-name><tp:taxon-name-part taxon-name-part-type="genus" reg="Indigofera">I.</tp:taxon-name-part><tp:taxon-name-part taxon-name-part-type="species" reg="australis">australis</tp:taxon-name-part></tp:taxon-name></italic> Willd. Specimens of <italic><tp:taxon-name><tp:taxon-name-part taxon-name-part-type="genus" reg="Indigofera">Indigofera</tp:taxon-name-part><tp:taxon-name-part taxon-name-part-type="species" reg="dumbeana">dumbeana</tp:taxon-name-part></tp:taxon-name></italic> were previously referred to <italic><tp:taxon-name><tp:taxon-name-part taxon-name-part-type="genus" reg="Indigofera">I.</tp:taxon-name-part><tp:taxon-name-part taxon-name-part-type="species" reg="australis">australis</tp:taxon-name-part></tp:taxon-name></italic> by <xref ref-type="bibr" rid="B9">Guillaumin (1936)</xref>. These species are clearly rendered distinct by the habit as <italic><tp:taxon-name><tp:taxon-name-part taxon-name-part-type="genus" reg="Indigofera">I.</tp:taxon-name-part><tp:taxon-name-part taxon-name-part-type="species" reg="dumbeana">dumbeana</tp:taxon-name-part></tp:taxon-name></italic> presents plagiotropical, almost horizontal branches, stipules triangular or asymmetrical and falciform (vs. linear), and flowers with a five lobate calyx and white petals (vs. flowers with a truncate calyx and pink to purple petals). <italic><tp:taxon-name><tp:taxon-name-part taxon-name-part-type="genus" reg="Indigofera">Indigofera</tp:taxon-name-part><tp:taxon-name-part taxon-name-part-type="species" reg="dumbeana">dumbeana</tp:taxon-name-part></tp:taxon-name></italic> is more similar to <italic><tp:taxon-name><tp:taxon-name-part taxon-name-part-type="genus" reg="Indigofera">I.</tp:taxon-name-part><tp:taxon-name-part taxon-name-part-type="species" reg="zollingeriana">zollingeriana</tp:taxon-name-part></tp:taxon-name></italic>, both occurring as a tall shrub or small tree habit with plagiotropical branches, but they are clearly distinct by the fruit straight with rectangular seeds linearly arranged (vs. fruit sinuous with transversely compressed seeds arranged like a stack of coins in <italic><tp:taxon-name><tp:taxon-name-part taxon-name-part-type="genus" reg="Indigofera">I.</tp:taxon-name-part><tp:taxon-name-part taxon-name-part-type="species" reg="zollingeriana">zollingeriana</tp:taxon-name-part></tp:taxon-name></italic>). Additionally, they present important differences in leaf and flower traits as presented in Table <xref ref-type="table" rid="T1">1</xref>.</p></tp:treatment-sec><tp:treatment-sec sec-type="Paratypes" id="SECID0E5IAG"><title>Paratypes.</title><p><bold>NEW CALEDONIA.</bold> Tronc grêle, hauteur 4 m, cime légère, croissant en massifs, 200 mètres au dessus du niveau de la mer, localisé, s.d., fr., <italic>I. Pancher s.n.</italic> (P! [P03615856]); <bold>Province Nord</bold>: Forêt derrière Ouéholle, [<named-content xmlns:xlink="http://www.w3.org/1999/xlink" content-type="dwc:verbatimCoordinates" xlink:type="simple"><named-content content-type="geo-json" specific-use="{&#34;type&#34;:&#34;Point&#34;,&#34;coordinates&#34;:[164.524400,-20.588600]}" id="NCID0ENJAG" xlink:type="simple">20°35.316'S, 164°31.464'E</named-content></named-content>], 17 Aug 1967, fr, <italic>A. Nothis 440</italic> (<abbrev xmlns:xlink="http://www.w3.org/1999/xlink" content-type="institution" xlink:title="IRD herbarium of New Caledonia in Nouméa" id="ABBRID0EUJAG" xlink:type="simple">NOU</abbrev> [NOU070806], P! [P02851253]); Pouembout: commun, localisé en lisière de forêt, forêt plate, vers 500 m, forêt dense de moyenne altitude, substrat schistes, [<named-content xmlns:xlink="http://www.w3.org/1999/xlink" content-type="dwc:verbatimCoordinates" xlink:type="simple"><named-content content-type="geo-json" specific-use="{&#34;type&#34;:&#34;Point&#34;,&#34;coordinates&#34;:[164.816700,-21.033300]}" id="NCID0E3JAG" xlink:type="simple">21°1.998'S, 164°49.002'E</named-content></named-content>], 18 June 1992, fr., <italic>J.-M. Veillon 7482</italic> (<abbrev xmlns:xlink="http://www.w3.org/1999/xlink" content-type="institution" xlink:title="IRD herbarium of New Caledonia in Nouméa" id="ABBRID0EDKAG" xlink:type="simple">NOU</abbrev> [NOU070809], P! [P02851258, P02851259]); <bold>Province Sud</bold>: Tontouta [c. <named-content xmlns:xlink="http://www.w3.org/1999/xlink" content-type="dwc:verbatimCoordinates" xlink:type="simple"><named-content content-type="geo-json" specific-use="{&#34;type&#34;:&#34;Point&#34;,&#34;coordinates&#34;:[166.216667,-22.000000]}" id="NCID0ENKAG" xlink:type="simple">22S; c.166°13'E</named-content></named-content>], 29 Sept. 1975, fr, <italic>M. Debray 2296</italic> (<abbrev xmlns:xlink="http://www.w3.org/1999/xlink" content-type="institution" xlink:title="IRD herbarium of New Caledonia in Nouméa" id="ABBRID0EUKAG" xlink:type="simple">NOU</abbrev>, P [P00379654]; Sur un monticule de la région de Païta, [<named-content xmlns:xlink="http://www.w3.org/1999/xlink" content-type="dwc:verbatimCoordinates" xlink:type="simple"><named-content content-type="geo-json" specific-use="{&#34;type&#34;:&#34;Point&#34;,&#34;coordinates&#34;:[166.376100,-22.132500]}" id="NCID0E3KAG" xlink:type="simple">22°7.95'S, 166°22.566'E</named-content></named-content>], s.d., fr, <italic>I. Pancher (Mus. Néocal. 177)</italic> (P! [P00888524, P03615848, P03615857]); sur les monticules argilo-schisteux de Païta, [<named-content xmlns:xlink="http://www.w3.org/1999/xlink" content-type="dwc:verbatimCoordinates" xlink:type="simple"><named-content content-type="geo-json" specific-use="{&#34;type&#34;:&#34;Point&#34;,&#34;coordinates&#34;:[166.376100,-22.132500]}" id="NCID0EGLAG" xlink:type="simple">22°7.95'S, 166°22.566'E</named-content></named-content>], s.d., fr, <italic>I. Pancher s.n.</italic> (P [P03615844]; Nakutakoin: vallée au sud du pic Jacob, exposition S.W, vers 300 m, en lisière de forêt vallicole (vu aussi à l’intérieur), substrat phtanites, sol brun, [<named-content xmlns:xlink="http://www.w3.org/1999/xlink" content-type="dwc:verbatimCoordinates" xlink:type="simple"><named-content content-type="geo-json" specific-use="{&#34;type&#34;:&#34;Point&#34;,&#34;coordinates&#34;:[166.416700,-22.015000]}" id="NCID0EQLAG" xlink:type="simple">22°0.9'S; 166°25.002'E</named-content></named-content>], 24 Aug 1989, fr., <italic>J.-M. Veillon 7138</italic> (P [P03567480, P03615801], <abbrev xmlns:xlink="http://www.w3.org/1999/xlink" content-type="institution" xlink:title="IRD herbarium of New Caledonia in Nouméa" id="ABBRID0EXLAG" xlink:type="simple">NOU</abbrev> [NOU070810]).</p><fig id="F4" position="float" orientation="portrait"><label>Figure 4.</label><caption><p>Leaflets comparison of the two new New Caledonian species of <italic><tp:taxon-name><tp:taxon-name-part taxon-name-part-type="genus" reg="Indigofera">Indigofera</tp:taxon-name-part></tp:taxon-name></italic> in and their most related species. <bold>a</bold><italic><tp:taxon-name><tp:taxon-name-part taxon-name-part-type="genus" reg="Indigofera">Indigofera</tp:taxon-name-part><tp:taxon-name-part taxon-name-part-type="species" reg="monieriana">monieriana</tp:taxon-name-part></tp:taxon-name></italic> (<italic>M. Pignal 2245</italic>) <bold>b</bold><italic><tp:taxon-name><tp:taxon-name-part taxon-name-part-type="genus" reg="Indigofera">I.</tp:taxon-name-part><tp:taxon-name-part taxon-name-part-type="species" reg="dumbeana">dumbeana</tp:taxon-name-part></tp:taxon-name></italic> (<italic>B. Balansa 2807</italic>) <bold>c</bold><italic><tp:taxon-name><tp:taxon-name-part taxon-name-part-type="genus" reg="Indigofera">I.</tp:taxon-name-part><tp:taxon-name-part taxon-name-part-type="species" reg="zollingeriana">zollingeriana</tp:taxon-name-part></tp:taxon-name></italic> (<italic>B. Balansa 1222</italic>) <bold>d</bold><italic><tp:taxon-name><tp:taxon-name-part taxon-name-part-type="genus" reg="Indigofera">I.</tp:taxon-name-part><tp:taxon-name-part taxon-name-part-type="species" reg="australis">australis</tp:taxon-name-part></tp:taxon-name></italic> (<italic>C. Walter s.n.</italic>). Left: adaxial surface, right: abaxial surface. Scale bar: 1 cm.</p></caption><graphic xmlns:xlink="http://www.w3.org/1999/xlink" xlink:href="phytokeys-119-053-g004.jpg" position="float" orientation="portrait" xlink:type="simple" id="oo_275927.jpg"/></fig></tp:treatment-sec><tp:treatment-sec><!--Section generated to contain objects referenced in tp:taxon-treatment.--><fig id="F2" position="float" orientation="portrait"><label>Figure 2.</label><caption><p>Map of the New Caledonia archipelago showing the major vegetation types (from <xref ref-type="bibr" rid="B14">Jaffré et al. 2012</xref>) and the distribution of the new species <italic><tp:taxon-name><tp:taxon-name-part taxon-name-part-type="genus" reg="Indigofera">Indigofera</tp:taxon-name-part><tp:taxon-name-part taxon-name-part-type="species" reg="monieriana">monieriana</tp:taxon-name-part></tp:taxon-name></italic> and <italic><tp:taxon-name><tp:taxon-name-part taxon-name-part-type="genus" reg="Indigofera">I.</tp:taxon-name-part><tp:taxon-name-part taxon-name-part-type="species" reg="dumbeana">dumbeana</tp:taxon-name-part></tp:taxon-name></italic>.</p></caption><graphic xmlns:xlink="http://www.w3.org/1999/xlink" xlink:href="phytokeys-119-053-g002.jpg" position="float" orientation="portrait" xlink:type="simple" id="oo_275925.jpg"/></fig><table-wrap id="T1" position="float" orientation="portrait"><label>Table 1.</label><caption><p>Comparison between the new species of <italic><tp:taxon-name><tp:taxon-name-part taxon-name-part-type="genus" reg="Indigofera">Indigofera</tp:taxon-name-part></tp:taxon-name></italic> from New Caledonia with the Australian <italic><tp:taxon-name><tp:taxon-name-part taxon-name-part-type="genus" reg="Indigofera">I.</tp:taxon-name-part><tp:taxon-name-part taxon-name-part-type="species" reg="australis">australis</tp:taxon-name-part></tp:taxon-name></italic> and the widespread species <italic><tp:taxon-name><tp:taxon-name-part taxon-name-part-type="genus" reg="Indigofera">I.</tp:taxon-name-part><tp:taxon-name-part taxon-name-part-type="species" reg="zollingeriana">zollingeriana</tp:taxon-name-part></tp:taxon-name></italic>.</p></caption><table id="TID0EYLAG" rules="all"><tbody><tr><th rowspan="1" colspan="1"/><th rowspan="1" colspan="1">
                      <italic><tp:taxon-name>
                          <tp:taxon-name-part taxon-name-part-type="genus" reg="Indigofera">I.</tp:taxon-name-part>
                          <tp:taxon-name-part taxon-name-part-type="species" reg="australis">australis</tp:taxon-name-part>
                        </tp:taxon-name></italic>
                    </th><th rowspan="1" colspan="1">
                      <italic><tp:taxon-name>
                          <tp:taxon-name-part taxon-name-part-type="genus" reg="Indigofera">I.</tp:taxon-name-part>
                          <tp:taxon-name-part taxon-name-part-type="species" reg="dumbeana">dumbeana</tp:taxon-name-part>
                        </tp:taxon-name></italic>
                    </th><th rowspan="1" colspan="1">
                      <italic><tp:taxon-name>
                          <tp:taxon-name-part taxon-name-part-type="genus" reg="Indigofera">I.</tp:taxon-name-part>
                          <tp:taxon-name-part taxon-name-part-type="species" reg="monieriana">monieriana</tp:taxon-name-part>
                        </tp:taxon-name></italic>
                    </th><th rowspan="1" colspan="1">
                      <italic><tp:taxon-name>
                          <tp:taxon-name-part taxon-name-part-type="genus" reg="Indigofera">I.</tp:taxon-name-part>
                          <tp:taxon-name-part taxon-name-part-type="species" reg="zollingeriana">zollingeriana</tp:taxon-name-part>
                        </tp:taxon-name></italic>
                    </th></tr><tr><td rowspan="1" colspan="1">Habit</td><td rowspan="1" colspan="1">Shrub</td><td rowspan="1" colspan="1">Shrub or small tree with plagiotropical branches</td><td rowspan="1" colspan="1">Virgate shrub</td><td rowspan="1" colspan="1">Shrub or small tree</td></tr><tr><td rowspan="1" colspan="1">Stipules</td><td rowspan="1" colspan="1">Stipules linear</td><td rowspan="1" colspan="1">Stipules triangular to falciform</td><td rowspan="1" colspan="1">Stipules narrowly triangular or falciform</td><td rowspan="1" colspan="1">Stipules linear</td></tr><tr><td rowspan="1" colspan="1">Leaf</td><td rowspan="1" colspan="1">Leaf 8–10 cm long, rachis only flat (not furrowed) and not articulate, lacking ferruginous colleters fields, at leaflets attachment. Leaflets 17–25.</td><td rowspan="1" colspan="1">Leaf, 10.5–11.3 cm, rachis strongly furrowed and not articulate, with brown ferruginous colleters fields, at leaflets attachment. Leaflets 15–19.</td><td rowspan="1" colspan="1">Leaf, 3–6 cm long, rachis furrowed and articulate dense colleters fields, dark ferruginous, at leaflets attachment. Leaflets 7(–11).</td><td rowspan="1" colspan="1">Leaf 23–26 cm long. Leaflets 11–23.</td></tr><tr><td rowspan="1" colspan="1">Leaflet</td><td rowspan="1" colspan="1">Petiolule dark brown on dry specimens, same or different color as the rachis; leaflets green below, usually 10–40 mm long, mostly elliptical, apex rounded or obtuse margins thick but not revolute, secondary and sometimes also tertiary venation visible as darker lines at both (but mostly at lower) surfaces, 6–8 pairs of secondary veins.</td><td rowspan="1" colspan="1">Petiolule dark brown on dry specimens, different as the rachis; leaflets discolor, greyish green below, usually 17–32 mm long, obovate, apex slightly emarginate, mucronate, margins not revolute, secondary and sometimes also tertiary venation visible at both surfaces, 6–7 pairs of secondary veins.</td><td rowspan="1" colspan="1">Petiolule light brown on dry specimens, same color as the rachis; leaflets discolor, whitish or greyish green below, usually 4–12 mm long, mostly obovate or orbiculate with apex emarginate margins slightly revolute discolour, the lower surface grayish venation not visible, 2–4 secondary veins often not visible.</td><td rowspan="1" colspan="1">Petiolule dark brown on dry specimens, same color as the rachis; leaflets discolor, greyish green below, usually 35–85 mm long, mostly elliptical-lanceolate with acuminate apex, margins not revolute, c. 10 pairs of secondary veins.</td></tr><tr><td rowspan="1" colspan="1">Flower</td><td rowspan="1" colspan="1">Calyx truncate; petals pink to purple; standard petal reflexed, keel petals oblong to narrowly obovate.</td><td rowspan="1" colspan="1">Calyx 5-lobate, the two upper lobes very short; petals white; standard petal patent, keel petals obovate.</td><td rowspan="1" colspan="1">Calyx 5-lobate, the lower lobe as long as or longer than the tube standard petal straight keel petals narrowly obovate.</td><td rowspan="1" colspan="1">Calyx 5-lobed, the lower lobe much shorter than the tube; petals pink to red; standard petal straight, keel petals oblong with a 90° upcurved apex.</td></tr><tr><td rowspan="1" colspan="1">Pod</td><td rowspan="1" colspan="1">Pod straight; endocarp forming translucent envelopes around the seeds; seeds rectangular and arranged linearly.</td><td rowspan="1" colspan="1">Pod slightly sinuous; endocarp forming translucent envelopes around the seeds; seeds ellipsoid and arranged linearly.</td><td rowspan="1" colspan="1">Pod straight; endocarp forming translucent envelopes around the seeds; seeds rectangular and arranged linearly.</td><td rowspan="1" colspan="1">Pod strongly sinuous; seeds naked, lens-shaped and arranged like a pile of coins.</td></tr></tbody></table></table-wrap></tp:treatment-sec><ref-list><ref id="B14"><mixed-citation xmlns:xlink="http://www.w3.org/1999/xlink" xlink:type="simple"><person-group><name name-style="western"><surname>Jaffré</surname><given-names>T</given-names></name><name name-style="western"><surname>Rigault</surname><given-names>F</given-names></name><name name-style="western"><surname>Munzinger</surname><given-names>J</given-names></name></person-group> (<year>2012</year>) <article-title>La végétation.</article-title> In: <person-group><name name-style="western"><surname>Bonvallot</surname><given-names>J</given-names></name><name name-style="western"><surname>Gay</surname><given-names>J-C</given-names></name><name name-style="western"><surname>Habert</surname><given-names>É</given-names></name></person-group> (<role>Eds</role>) <issue-title>Atlas de la Nouvelle-Calédonie.</issue-title><source>IRD-Congrès de la Nouvelle-Calédonie, Marseille-Nouméa</source>, <fpage>77</fpage>–<lpage>80</lpage>. <ext-link xlink:type="simple" ext-link-type="uri" xlink:href="http://www.cartographie.ird.fr/images/nvCl/atl/pages/atlNCl.pdf">http://www.cartographie.ird.fr/images/nvCl/atl/pages/atlNCl.pdf</ext-link></mixed-citation></ref><ref id="B2"><mixed-citation xmlns:xlink="http://www.w3.org/1999/xlink" xlink:type="simple"><person-group><name name-style="western"><surname>Bouchet</surname><given-names>P</given-names></name><name name-style="western"><surname>Jaffré</surname><given-names>T</given-names></name><name name-style="western"><surname>Veillon</surname><given-names>JM</given-names></name></person-group> (<year>1995</year>) <article-title>Plant extinction in New Caledonia: Protection of sclerophyll forests urgently needed.</article-title><source>Biodiversity and Conservation</source><volume>4</volume>(<issue>4</issue>): <fpage>415</fpage>–<lpage>428</lpage>. <ext-link xlink:type="simple" ext-link-type="doi" xlink:href="10.1007/BF00058425">https://doi.org/10.1007/BF00058425</ext-link></mixed-citation></ref><ref id="B9"><mixed-citation xmlns:xlink="http://www.w3.org/1999/xlink" xlink:type="simple"><person-group><name name-style="western"><surname>Guillaumin</surname><given-names>A</given-names></name></person-group> (<year>1936</year>) <article-title>Matériaux pour la flore de la Nouvelle-Calédonie. XL.Révision des Légumineuses.</article-title><source>Bulletin de la Société Botanique de France</source><volume>83</volume>(<issue>4–5</issue>): <fpage>294</fpage>–<lpage>315</lpage>. <ext-link xlink:type="simple" ext-link-type="doi" xlink:href="10.1080/00378941.1936.10836355">https://doi.org/10.1080/00378941.1936.10836355</ext-link></mixed-citation></ref></ref-list></tp:taxon-treatment>
